# Supplementary material for: Study of the Combined Effect of Maternal Tobacco Smoking and Polygenic Risk Scores on Birth Weight and Body Mass Index in Childhood
Source: Front Genet. 2022 May 12;13:867611. doi: 10.3389/fgene.2022.867611 (PMC9133473; doi:10.3389/fgene.2022.867611)
Supplement: Supplementary file 1 [file Table2.XLSX]

## Sheet: TS1
Table S1. Reference GWAS used to calculate the PRSs in HELIX children
PRS code	GWAS paper	GWAS year	GWAS PMID	GWAS link	hg	Imputation	Effect	SNP name	N SNPs	N subjects	Ancestry	Age	HELIX in
BW	Warrington 2019 Nat Gen	2019	https://pubmed.ncbi.nlm.nih.gov/31043758/	https://egg-consortium.org/birth-weight-2019.html	hg19	yes	beta	rs	>14 M	298142	European	newborn	yes, it represents <0.2% of the sample
BW	PanUK BioBank Website	2020-2021	https://pan.ukbb.broadinstitute.org/	https://pan-ukb-us-east-1.s3.amazonaws.com/sumstats_flat_files/continuous-20022-both_sexes-irnt.tsv.bgz	hg19	yes	beta	chr and pos	>20 M	239716	European (UK biobank)	adult	no
BMI	PanUK BioBank Website	2020-2021	https://pan.ukbb.broadinstitute.org/	https://pan-ukb-us-east-1.s3.amazonaws.com/sumstats_flat_files/continuous-21001-both_sexes-irnt.tsv.bgz	hg19	yes	beta	chr and pos	>20 M	419163	European (UK biobank)	adult	no
FM	PanUK BioBank Website	2020-2021	https://pan.ukbb.broadinstitute.org/	https://pan-ukb-us-east-1.s3.amazonaws.com/sumstats_flat_files/continuous-23100-both_sexes-irnt.tsv.bgz	hg19	yes	beta	chr and pos	>20 M	412524	European (UK biobank)	adult	no
WC	PanUK BioBank Website	2020-2021	https://pan.ukbb.broadinstitute.org/	https://pan-ukb-us-east-1.s3.amazonaws.com/sumstats_flat_files/continuous-48-both_sexes-irnt.tsv.bgz	hg19	yes	beta	chr and pos	>20 M	419807	European (UK biobank)	adult	no

## Sheet: TS2
Table S2. Descriptive of the HELIX children, by cohort (N=1,086)
Variable [N (%) or Mean (SD)]	BIB (UK)	EDEN (France)	KANC (Lithuania)	MoBa (Norway)	RHEA (Greece)	INMA-SAB (Spain)
N	66	135	193	236	185	271
Sex
Males	35 (53.0%)	75 (55.6%)	105 (54.4%)	131 (55.5%)	99 (53.5%)	144 (53.1%)
Females	31 (47.0%)	60 (44.4%)	88 (46.6%)	105 (44.5%)	86 (46.5%)	127 (46.9%)
Gestational age (weeks)	40.2 (1.5)	39.8 (1.8)	39.4 (1.3)	40.1 (1.8)	38.4 (1.5)	40.0 (1.33)
Preterm birth (<37 complete weeks)	3 (4.5%)	7 (5.2%)	6 (3.3%)	10 (4.3%)	21 (11.7%)	5 (1.9%)
Birth weight (g) (BW)	3462.7 (478.1)	3301.1 (536.1)	3542.2 (482.5)	3581.4 (511.9)	3210.6 (449.8)	3278.8 (388.9)
Birth weight (z-score) (zBW)	0.303 (0.997)	0.028 (1.011)	0.715 (0.935)	0.611 (0.991)	0.294 (0.897)	-0.085 (0.857)
Age at assessment (years)	6.6 (0.3)	10.8 (0.6)	6.5 (0.5)	8.5 (0.5)	6.5 (0.3)	9.0 (0.6)
Body mass index (kg/m2) (BMI)	15.94 (1.64)	18.00 (2.89)	16.40 (2.30)	16.22 (1.78)	16.82 (2.61)	18.10 (3.02)
Body mass index (z-score) (zBMI)	0.273 (0.939)	0.269 (1.141)	0.482 (1.242)	0.077 (0.870)	0.695 (1.381)	0.762 (1.216)
Waist circumference (cm) (zWC)	54.41 (4.32)	62.14 (8.02)	56.33 (7.33)	57.09 (5.09)	58.53 (7.03)	63.28 (8.53)
Waist circumference (z-zcore) (zWC)	-0.305 (0.615)	-0.056 (0.875)	0.019 (0.989)	-0.311 (0.678)	0.260 (1.028)	0.215 (1.037)
Fat mass (g) (FM)	3.72 (1.37)	7.63 (3.46)	4.17 (2.00)	4.77 (1.87)	4.37 (1.99)	6.67 (3.14)
Fat mass (z-score) (zFM)	-0.080 (0.771)	-0.014 (0.906)	-0.066 (0.949)	-0.535 (0.711)	0.011 (1.034)	0.301 (0.930)
Any maternal smoking during pregnancy
Non-smokers	49 (74.2%)	106 (78.5%)	180 (93.3%)	227 (96.2%)	144 (77.8%)	197 (72.7%)
Smokers	17 (25.8%)	29 (21.5%)	13 (6.7%)	9 (3.8%)	41 (22.2%)	74 (27.3%)
Sustained maternal smoking during pregnancy
Non-smokers	49 (74.2%)	106 (79.1%)	180 (93.3%)	227 (100%)	144 (80.4%)	197 (72.7%)
Non-sustained smokers	0 (0.0%)	13 (9.7%)	0 (0.0%)	0 (0.0%)	10 (5.6%)	40 (14.8%)
Sustained smokers	17 (25.8%)	15 (11.2%)	13 (6.7%)	0 (0.0%)	25 (14.0%)	34 (12.6%)
Second-hand smoke in childhood
Unexposed	47 (72.3%)	95 (73.1%)	105 (57.4%)	195 (82.6%)	54 (29.4%)	176 (66.4%)
Exposed	18 (27.7%)	35 (26.9%)	78 (42.6%)	41 (17.4%)	130 (70.7%)	89 (33.6%)
Maternal education level
High	21 (48.5%)	75 (55.6%)	113 (58.6%)	42 (17.8%)	74 (40.0%)	93 (34.3%)
Middle	13 (19.7%)	49 (36.3%)	68 (35.2%)	194 (82.2%)	102 (55.1%)	109 (40.2%)
Low	32 (31.8%)	11 (8.2%)	12 (6.2%)	0 (0.0%)	9 (4.9%)	69 (25.5%)
N: sample size; SD: standard deviation. zBW and zBMI were calculated using international (gestational) age- and sex-adjusted reference curves; zFM and zWC were calculated substracting the population mean and dividing by the SD, considering age and sex. Sample size is 1,086 for all variables, except for sustained maternal smoking in pregnancy (N=1,070; 16 mothers had missing information on tobacco…

## Sheet: TS3
Table S3. Descriptive of phenotypic traits, by maternal smoking status during pregnancy and by PRS group
	zBW		zBMI		zFM		zWC
	Mean	SD	Mean	SD	Mean	SD	Mean	SD
Any maternal smoking
Non-smokers (ref.)	0.389	0.95	0.388	1.169	-0.124	0.927	-0.045	0.92
Smokers	-0.087	1.057	0.808	1.219	0.237	0.944	0.261	1.001
Sustained maternal smoking
Non-smokers (ref.)	0.389	0.95	0.388	1.169	-0.124	0.927	-0.045	0.92
Non-sustained smokers	0.048	0.999	0.654	1.124	0.217	0.959	0.075	0.955
Sustained smokers	-0.215	1.065	0.914	1.267	0.297	0.917	0.38	1.014
PRS (3 groups) - PanUK**
PRS-low (ref.)	0.026	0.935	0.045	1.1	-0.305	0.852	-0.328	0.774
PRS-mid	0.287	0.984	0.46	1.144	-0.053	0.95	0.07	0.981
PRS-high	0.639	0.94	0.892	1.214	0.173	0.949	0.222	0.925
PRS (3 groups) - EGG*
PRS-low (ref.)	-0.035	0.996	-	-	-	-	-	-
PRS-mid	0.301	0.95	-	-	-	-	-	-
PRS-high	0.682	0.909	-	-	-	-	-	-
SD: standard deviation. zBW and zBMI were calculated using international (gestational) age- and sex-adjusted reference curves; zFM and zWC were calculated substracting the population mean and dividing by the SD, considering age and sex. Sample sizes are N=1,080 for zBW, N=1,063 for zBMI, N=1,060 for zWC, and N=1,052 for zFM.
*The PRS was calculated using the base GWAS from the EGG consortium.
**The PRS was calculated using the base GWAS from the PanUK Biobank. Note we are not showing the mean and SD by smoking status as it is the same as for zBW (EGG).

## Sheet: TS4
Table S4. Interaction between any maternal smoking in pregnancy and the PRSs for phenotypic traits
	zBW (EGG)*				zBW (PanUK)**				zBMI				zFM				zWC
	Effect	SE	P-value	P-value int.	Effect	SE	P-value	P-value int.	Effect	SE	P-value	P-value int.	Effect	SE	P-value	P-value int.	Effect	SE	P-value	P-value int.
PRS (cont.)
Non-smokers (ref.)	-	-	-		-	-	-		-	-	-		-	-	-		-	-	-
Smokers	-0.28	0.079	0.000392		-0.312	0.08	9.49e-05		0.225	0.102	0.0278		0.165	0.079	0.0379		0.137	0.08	0.0861
PRS (cont.)	0.237	0.031	6.75e-14		0.196	0.032	1.46e-09		0.272	0.04	2.71e-11		0.166	0.032	2.21e-07		0.173	0.032	5.09e-08
Smokers*PRS (cont.)	0.026	0.073	0.717	0.717	-0.084	0.075	0.261	0.261	-0.074	0.092	0.419	0.419	-0.043	0.07	0.542	0.542	0.083	0.07	0.237	0.237
PRS (3 groups)
Non-smokers and PRS-low (ref.)	-	-	-		-	-	-		-	-	-		-	-	-		-	-	-
Smokers	-0.152	0.132	0.251		-0.071	0.145	0.619		0.404	0.206	0.0505		0.245	0.157	0.117		0.056	0.163	0.731
PRS-mid	0.34	0.075	7.5e-06		0.304	0.077	7.51e-05		0.416	0.092	7.14e-06		0.252	0.073	0.000507		0.356	0.073	1.17e-06
PRS-high	0.629	0.089	3.09e-12		0.571	0.09	3.1e-10		0.768	0.114	2.74e-11		0.472	0.088	9.83e-08		0.503	0.088	1.55e-08
Smokers*PRS-mid	-0.346	0.174	0.0468		-0.388	0.18	0.0314		-0.275	0.247	0.265		-0.126	0.189	0.506		0.121	0.195	0.536
Smokers*PRS-high	0.042	0.198	0.832	0.052	-0.208	0.208	0.317	0.096	-0.213	0.257	0.408	0.532	-0.093	0.199	0.641	0.799	0.141	0.206	0.494	0.77
Models were adjusted for the first 10 GWAS PCS and maternal education. Sample sizes are N=1,080 for zBW, N=1,063 for zBMI, N=1,060 for zWC, and N=1,052 for zFM.
*The PRS used in the models was calculated using the base GWAS from the EGG consortium.
**The PRS used in the models was calculated using the base GWAS from the PanUK Biobank.

## Sheet: TS5
Table S5. Interaction between sustained maternal smoking in pregnancy and the PRSs for phenotypic traits
	zBW (EGG)*				zBW (PanUK)**				zBMI				zFM				zWC
	Effect	SE	P-value	P-value int.	Effect	SE	P-value	P-value int.	Effect	SE	P-value	P-value int.	Effect	SE	P-value	P-value int.	Effect	SE	P-value	P-value int.
PRS (cont.)
Non-smokers (ref.)	-	-	-		-	-	-		-	-	-		-	-	-		-	-	-
Non-sustained smokers	-0.072	0.123	0.559		-0.064	0.125	0.607		0.028	0.159	0.861		0.066	0.122	0.589		-0.091	0.123	0.462
Sustained smokers	-0.382	0.1	0.000154		-0.463	0.1	4.57e-06		0.321	0.132	0.0156		0.233	0.103	0.0243		0.258	0.104	0.0129
PRS (cont.)	0.237	0.031	4.71e-14		0.194	0.032	1.51e-09		0.273	0.04	2.39e-11		0.167	0.032	1.71e-07		0.175	0.031	3.49e-08
Non-sustained smokers*PRS (cont.)	-0.156	0.118	0.188		-0.049	0.115	0.67		-0.139	0.137	0.308		-0.043	0.099	0.665		0.089	0.109	0.411
Sustained smokers*PRS (cont.)	0.142	0.092	0.123	0.107	-0.101	0.1	0.31	0.562	-0.008	0.122	0.95	0.595	-0.063	0.095	0.512	0.754	0.081	0.091	0.373	0.515
PRS (3 groups)
Non-smokers and PRS-low (ref.)	-	-	-		-	-	-		-	-	-		-	-	-		-	-	-
Non-sustained smokers	0.377	0.212	0.0752		0.097	0.224	0.664		0.346	0.274	0.207		0.186	0.205	0.366		-0.199	0.228	0.381
Sustained smokers	-0.427	0.16	0.00752		-0.213	0.179	0.236		0.296	0.305	0.333		0.406	0.227	0.0738		0.311	0.236	0.186
PRS-mid	0.339	0.075	6.38e-06		0.303	0.076	7.16e-05		0.415	0.092	6.97e-06		0.254	0.072	0.000449		0.358	0.073	1e-06
PRS-high	0.628	0.088	2.26E.12		0.569	0.09	3.19e-10		0.77	0.114	2.36e-11		0.475	0.088	7.95e-08		0.506	0.088	1.15e-08
Non-sustained smokers*PRS-mid	-0.753	0.276	0.00639		-0.253	0.286	0.376		-0.565	0.377	0.134		-0.283	0.284	0.319		0.064	0.289	0.825
Sustained smokers*PRS-mid	-0.385	0.319	0.329		-0.422	0.224	0.0603		0.002	0.349	0.996		-0.233	0.265	0.379		-0.009	0.272	0.974
Non-sustained smokers*PRS-high	-0.297	0.323	0.228		-0.171	0.325	0.599		-0.382	0.363	0.294		-0.06	0.265	0.837		0.35	0.312	0.262
Sustained smokers*PRS-high	0.394	0.252	0.117	0.01	-0.122	0.27	0.652	0.341	0.032	0.358	0.928	0.667	-0.228	0.27	0.4	0.756	-0.054	0.277	0.846	0.801
Models were adjusted for the first 10 GWAS PCS and maternal education. Sample sizes are N=1,080 for zBW, N=1,063 for zBMI, N=1,060 for zWC, and N=1,052 for zFM.
*The PRS used in the models was calculated using the base GWAS from the EGG consortium.
**The PRS used in the models was calculated using the base GWAS from the PanUK Biobank.

## Sheet: TS6
Table S6. Main and GxE analyses of sustained maternal smoking in pregnancy and zBW, without children included in base EGG summary statistics
The PRS used in the models was calculated using the base GWAS from the EGG consortium.
	zBW (without INMA)				zBW (without INMA and MoBa)
	Effect	SE	P-value	P-value int.	Effect	SE	P-value	P-value int.
Main analyses
Sustained maternal smoking
Non-smokers (ref.)	-	-	-	-	-	-	-	-
Non-sustained smokers	-0.128331	0.201387	0.524159	-	-0.10076	0.200309	0.615147	-
Sustained smokers	-0.475458	0.124276	0.000140778	-	-0.443612	0.124388	0.000393225	-
PRS (3 groups)
PRS-low (ref.)	-	-	-	-	-	-	-	-
PRS-mid	0.250404	0.0829834	0.00263158	-	0.200804	0.0935828	0.0323275	-
PRS-high	0.665571	0.0971518	1.49271e-11	-	0.670573	0.115367	1.03862e-08	-
GxE interaction
Non-smokers and PRS-low (ref.)	-	-	-		-	-	-
Non-sustained smokers	0.525332	0.359227	0.144038		0.498665	0.358947	0.16532
Sustained smokers	-0.484076	0.204718	0.0182954		-0.456435	0.207368	0.0281442
PRS-mid	0.300619	0.0888582	0.000752659		0.260741	0.10264	0.0113478
PRS-high	0.645417	0.104383	1.01641e-09		0.627416	0.128779	1.44588e-06
Non-sustained smokers*PRS-mid	-1.20347	0.46683	0.0101223		-1.11046	0.467396	0.0178499
Sustained smokers*PRS-mid	-0.240475	0.280274	0.391158		-0.216656	0.283775	0.445506
Non-sustained smokers*PRS-high	-0.489911	0.526976	0.352835		-0.42187	0.529815	0.426225
Sustained smokers*PRS-high	0.381754	0.300526	0.204365	0.024	0.378086	0.308686	0.221165	0.048
Models were adjusted for the first 10 GWAS PCS and maternal education. Sample sizes are N=810 without INMA, and N=579 without INMA and MoBa.

## Sheet: TS7
Table S7. Main and GxE analyses of sustained maternal smoking in pregnancy and zBW in non-preterm children
	zBW (EGG)*				zBW (PanUK)**
	Effect	SE	P-value	P-value int.	Effect	SE	P-value	P-value int.
Main analyses
Sustained maternal smoking
Non-smokers (ref.)	-	-	-	-	-	-	-	-
Non-sustained smokers	-0.104	0.128	0.419	-	-0.118	0.129	0.364216	-
Sustained smokers	-0.454	0.104	1.44·E-05	-	-0.470164	0.105	7.8518e-06	-
PRS (3 groups)
PRS-low (ref.)	-	-	-	-	-	-	-	-
PRS-mid	0.276	0.071	0.000103	-	0.254	0.071	0.000411878	-
PRS-high	0.648	0.084	2.29e-14	-	0.559	0.085	7.94061e-11	-
GxE interaction
Non-smokers and PRS-low (ref.)	-	-	-		-	-	-
Non-sustained smokers	0.165	0.23	0.472568		-0.0929033	0.237818	0.696142
Sustained smokers	-0.458	0.169	0.00693392		-0.240525	0.192044	0.210707
PRS-mid	0.324	0.078	3.32177e-05		0.299465	0.0782101	0.000136876
PRS-high	0.621	0.092	2.4599e-11		0.572298	0.0929483	1.08051e-09
Non-sustained smokers*PRS-mid	-0.5	0.294	0.0896235		-0.0555337	0.302967	0.854601
Sustained smokers*PRS-mid	-0.247	0.231	0.284366		0.00329365	0.33584	0.0777169
Non-sustained smokers*PRS-high	-0.183	0.332	0.581976		-0.420315	0.238011	0.992177
Sustained smokers*PRS-high	0.415	0.259	0.109128	0.046	-0.102311	0.282729	0.717528	0.451
Models were adjusted for the first 10 GWAS PCS and maternal education. Sample size is N=1,011 without preterm children.
*The PRS used in the models was calculated using the base GWAS from the EGG consortium.
**The PRS used in the models was calculated using the base GWAS from the PanUK Biobank.

## Sheet: TS8
Table S8. Main and GxE analyses of sustained maternal smoking in pregnancy and zBMI-related traits, not adjusted for childhood second-hand smoke or restricted to unexposed
	unadjusted for childhood second-hand smoke												in children unexposed to second-hand smoke
	zBMI				zFM				zWC				zBMI				zFM				zWC
	Effect	SE	P-value	P-value int.	Effect	SE	P-value	P-value int.	Effect	SE	P-value	P-value int.	Effect	SE	P-value	P-value int.	Effect	SE	P-value	P-value int.	Effect	SE	P-value	P-value int.
Main analyses
Sustained maternal smoking
Non-smokers (ref.)	-	-	-	-	-	-	-	-	-	-	-	-	-	-	-	-	-	-	-	-	-	-	-	-
Non-sustained smokers	0.033061	0.154786	0.830908	-	0.0620326	0.121714	0.610401	-	-0.0685496	0.122313	0.575298	-	-0.20815	0.214188	0.331508	-	-0.100897	0.170301	0.55375	-	-0.233683	0.166512	0.160977	-
Sustained smokers	0.330187	0.124029	0.00788468	-	0.205263	0.0978622	0.0361976	-	0.278916	0.0986969	0.00480492	-	0.327589	0.203469	0.107881	-	0.177433	0.16203	0.2739	-	0.212162	0.158416	0.180954	-
PRS (3 groups)
PRS-low (ref.)	-	-	-	-	-	-	-	-	-	-	-	-	-	-	-	-	-	-	-	-	-	-	-	-
PRS-mid	0.383786	0.0861576	9.3294e-06	-	0.222561	0.0671623	0.000952835	-	0.362117	0.0678389	1.15718e-07	-	0.410125	0.102629	7.17682e-05	-	0.190261	0.0818862	0.0204661	-	0.342769	0.0792486	1.76475e-05	-
PRS-high	0.748116	0.102844	6.88921e-13	-	0.44936	0.0793145	1.90623e-08	-	0.523913	0.0798988	8.66882e-11	-	0.669083	0.129279	3.03573e-07	-	0.426829	0.101044	2.74687e-05	-	0.426378	0.0963006	1.11885e-05	-
GxE interaction
Non-smokers and PRS-low (ref.)	-	-	-	-	-	-	-	-	-	-	-	-	-	-	-	-	-	-	-	-	-	-	-	-
Non-sustained smokers	0.360825	0.273968	0.188122		0.175305	0.204696	0.391969		-0.201271	0.227171	0.375833		0.176651	0.362582	0.626279		0.272574	0.301607	0.366476		-0.316904	0.296013	0.284763
Sustained smokers	0.318661	0.304498	0.295571		0.388514	0.224995	0.084514		0.309678	0.235164	0.18818		0.518843	0.56109	0.355465		0.61864	0.51574	0.230774		0.953743	0.365073	0.00919946
PRS-mid	0.417233	0.0919225	6.32189e-06		0.252636	0.0721764	0.00048501		0.357256	0.0726025	1.00441e-06		0.433799	0.106714	5.39604e-05		0.217085	0.0849083	0.0107985		0.357687	0.0825348	1.70102e-05
PRS-high	0.774898	0.113867	1.71e-11		0.47243	0.0876733	8.83166e-08		0.505991	0.0879297	1.14757e-08		0.736458	0.137228	1.12042e-07		0.485291	0.105581	5.18814e-06		0.479535	0.101284	2.70329e-06
Non-sustained smokers*PRS-mid	-0.570236	0.376654	0.130346		-0.271477	0.28322	0.33802		0.0654739	0.288329	0.820407		-0.504779	0.503058	0.316034		-0.495264	0.383085	0.19654		0.173687	0.375598	0.643931
Sustained smokers*PRS-mid	-0.000507818	0.349037	0.998839		-0.218238	0.263539	0.407805		-0.00926578	0.272162	0.972848		-0.0737898	0.625491	0.906127		-0.388603	0.554076	0.483339		-0.752407	0.427963	0.079205
Non-sustained smokers*PRS-high	-0.380352	0.363417	0.295531		-0.0592922	0.289895	0.83798		0.348413	0.311607	0.263779		-0.663857	0.510374	0.193817		-0.629684	0.455812	0.167625		-0.00910639	0.446834	0.983747
Sustained smokers*PRS-high	0.0284309	0.358387	0.936786	0.662	-0.224405	0.270278	0.406579	0.781	-0.055511	0.277019	0.841218	0.803	-0.410914	0.645487	0.524614	0.644	-0.74803	0.596445	0.21025	0.781	-1.09631	0.444148	0.0138336	0.171
Models were adjusted for the first 10 GWAS PCS and maternal education. Sample sizes of the unadjusted models are N=1,063 for zBMI, N=1,060 for zWC, and N=1,052 for zFM; and of the models restricted to unexposed are N=672 for zBMI, N=663 for zFM, and N=670 for zWC.
